# Supplementary material for: Can grimace scales estimate the pain status in horses and mice? A statistical approach to identify a classifier
Source: PLoS One. 2018 Aug 1;13(8):e0200339. doi: 10.1371/journal.pone.0200339 (PMC6070187; doi:10.1371/journal.pone.0200339)
Supplement: S1 Table — (TXT) [file pone.0200339.s001.txt]

"Horse.ID" "Pain.Status" "Observer" "Ears" "Eyes" "Above.eye" "Chewing.muscles" "Mouth" "Nostrils" "Overall.HGS.score"
"1" "No Pain" "FD" 0 0 0 0 1 0 0
"1" "No Pain" "HW" 0 0 1 1 1 1 1
"1" "No Pain" "MCL" 0 0 1 1 1 0 1
"1" "No Pain" "MM" 0 1 1 0 0 0 0
"2" "No Pain" "HW" 1 0 1 0 1 1 2
"2" "No Pain" "MCL" 1 1 1 0 0 1 1
"2" "No Pain" "MM" 1 0 2 0 1 0 0
"3" "No Pain" "HW" 0 1 1 0 1 0 1
"3" "No Pain" "MCL" 0 0 0 0 0 0 1
"3" "No Pain" "MM" 0 0 0 0 0 0 0
"4" "No Pain" "DP" 0 1 1 0 0 1 1
"4" "No Pain" "FD" 0 0 1 0 0 1 1
"4" "No Pain" "MCL" 0 0 0 0 0 0 0
"4" "No Pain" "MM" 0 0 0 0 0 0 0
"5" "No Pain" "DP" 0 0 1 1 1 1 0
"5" "No Pain" "FD" 0 1 2 1 2 2 1
"5" "No Pain" "HW" 0 1 1 1 1 1 0
"5" "No Pain" "MCL" 0 1 2 2 1 1 3
"5" "No Pain" "MM" 0 1 2 0 1 1 NA
"6" "No Pain" "DP" 2 1 1 0 1 1 2
"7" "No Pain" "DP" 0 0 0 0 0 0 0
"7" "No Pain" "FD" 0 1 0 0 1 1 0
"7" "No Pain" "HW" 0 0 0 0 1 1 1
"7" "No Pain" "MCL" 0 1 1 2 0 1 2
"7" "No Pain" "MM" 0 0 1 0 0 0 0
"8" "No Pain" "DP" 0 0 0 0 0 0 0
"8" "No Pain" "FD" 0 0 0 0 0 0 0
"8" "No Pain" "HW" 0 0 0 0 1 0 1
"8" "No Pain" "MCL" 0 0 0 0 0 0 1
"8" "No Pain" "MM" 0 0 0 0 0 0 0
"9" "No Pain" "DP" 0 0 0 0 0 0 0
"9" "No Pain" "FD" 0 0 0 1 1 1 1
"9" "No Pain" "HW" 0 1 0 1 0 1 1
"9" "No Pain" "MCL" 0 0 0 0 0 0 0
"9" "No Pain" "MM" 0 0 0 0 0 0 0
"10" "No Pain" "DP" 1 1 1 0 0 0 1
"10" "No Pain" "FD" 1 1 0 1 1 1 1
"10" "No Pain" "HW" 1 1 0 1 2 1 2
"10" "No Pain" "MCL" 1 0 0 1 0 0 1
"10" "No Pain" "MM" 1 0 0 0 0 0 1
"11" "No Pain" "DP" 0 0 0 0 1 0 0
"11" "No Pain" "FD" 0 0 1 1 0 1 1
"11" "No Pain" "HW" 0 0 1 0 1 1 1
"11" "No Pain" "MCL" 0 0 1 0 0 1 0
"11" "No Pain" "MM" 0 0 0 0 0 0 0
"12" "No Pain" "DP" 0 0 0 0 0 0 0
"12" "No Pain" "FD" 0 0 0 0 0 0 1
"12" "No Pain" "HW" 0 0 1 1 1 0 2
"12" "No Pain" "MCL" 0 0 1 1 0 0 1
"12" "No Pain" "MM" 0 0 0 0 0 0 1
"13" "No Pain" "DP" 0 0 0 0 0 0 0
"13" "No Pain" "HW" 0 0 0 0 0 0 0
"13" "No Pain" "MCL" 0 0 0 0 0 0 0
"13" "No Pain" "MM" 0 0 0 0 0 0 0
"14" "No Pain" "MCL" 0 0 0 0 0 0 0
"15" "No Pain" "FD" 0 0 0 0 0 0 0
"15" "No Pain" "HW" 0 0 0 0 0 0 0
"15" "No Pain" "MCL" 0 0 0 0 0 1 0
"16" "No Pain" "FD" 0 0 0 0 0 0 0
"16" "No Pain" "HW" 0 0 0 0 0 0 1
"16" "No Pain" "MCL" 0 0 0 0 0 0 0
"16" "No Pain" "MM" 0 0 0 0 0 0 0
"17" "No Pain" "DP" 0 0 0 0 0 1 0
"17" "No Pain" "FD" 0 0 0 0 0 0 1
"17" "No Pain" "MCL" 0 1 0 1 1 1 3
"17" "No Pain" "MM" 0 0 0 0 0 0 0
"18" "No Pain" "HW" 1 1 1 1 1 1 2
"18" "No Pain" "MM" 1 0 0 0 2 0 1
"19" "No Pain" "MCL" 0 1 0 1 0 1 0
"19" "No Pain" "MM" 1 1 1 2 2 2 2
"20" "No Pain" "FD" 0 0 0 0 0 0 0
"20" "No Pain" "HW" 0 0 0 0 0 0 0
"20" "No Pain" "MCL" 0 0 0 0 0 0 0
"20" "No Pain" "MM" 0 0 0 0 0 0 0
"21" "No Pain" "DP" 0 1 1 0 1 0 1
"21" "No Pain" "FD" 0 0 0 0 0 0 0
"21" "No Pain" "HW" 0 0 1 0 0 0 0
"21" "No Pain" "MCL" 0 1 1 0 0 0 0
"21" "No Pain" "MM" 0 0 0 0 0 0 0
"22" "No Pain" "DP" 0 0 0 0 1 0 0
"22" "No Pain" "HW" 0 0 0 0 0 0 0
"22" "No Pain" "MCL" 0 0 1 0 0 0 0
"22" "No Pain" "MM" 0 0 0 0 0 0 0
"23" "No Pain" "MCL" 0 0 0 0 0 0 0
"23" "No Pain" "MM" 0 0 0 0 0 0 1
"24" "No Pain" "DP" 0 0 0 1 1 1 0
"24" "No Pain" "FD" 0 0 0 1 0 1 0
"24" "No Pain" "HW" 0 0 1 1 0 1 1
"24" "No Pain" "MCL" 0 0 0 2 1 2 3
"25" "No Pain" "MCL" 0 0 0 1 0 1 1
"26" "No Pain" "DP" 0 0 1 0 0 0 0
"26" "No Pain" "HW" 0 0 1 1 0 0 0
"26" "No Pain" "MCL" 0 1 1 1 0 1 2
"27" "No Pain" "HW" 0 0 0 0 0 0 0
"27" "No Pain" "MCL" 0 1 0 0 0 0 0
"28" "No Pain" "HW" 0 0 0 0 1 0 0
"28" "No Pain" "MCL" 0 1 0 0 0 0 0
"28" "No Pain" "MM" 0 0 0 0 0 0 1
"29" "No Pain" "HW" 0 0 0 0 0 0 0
"30" "No Pain" "FD" 0 0 1 0 0 0 0
"30" "No Pain" "MCL" 0 0 0 0 0 0 0
"30" "No Pain" "MM" 0 1 0 0 0 0 0
"31" "No Pain" "MM" 0 0 0 0 0 0 0
"32" "No Pain" "FD" 0 1 1 0 1 2 1
"32" "No Pain" "MCL" 0 1 1 0 0 0 0
"32" "No Pain" "MM" 0 1 1 0 0 0 0
"33" "No Pain" "DP" 0 0 1 1 0 0 0
"33" "No Pain" "FD" 1 1 1 1 1 1 1
"33" "No Pain" "HW" 1 1 1 1 1 1 2
"33" "No Pain" "MCL" 0 0 1 1 1 1 1
"33" "No Pain" "MM" 0 0 2 2 1 1 1
"34" "No Pain" "DP" 0 0 0 0 0 0 1
"34" "No Pain" "FD" 0 1 0 0 0 0 1
"34" "No Pain" "HW" 0 0 0 0 0 0 0
"34" "No Pain" "MCL" 0 1 1 0 0 0 1
"34" "No Pain" "MM" 0 0 0 0 0 0 0
"35" "No Pain" "DP" 0 1 0 0 0 0 0
"35" "No Pain" "MCL" 0 1 1 0 1 1 1
"35" "No Pain" "MM" 0 1 0 0 0 0 0
"36" "No Pain" "HW" 0 0 1 0 0 0 1
"36" "No Pain" "MCL" 0 0 0 0 1 0 1
"36" "No Pain" "MM" 0 0 0 0 0 0 0
"37" "No Pain" "MCL" 0 0 0 0 0 1 0
"38" "No Pain" "MM" 0 1 0 0 0 0 0
"39" "No Pain" "DP" 0 0 0 0 0 0 1
"39" "No Pain" "FD" 0 0 0 0 0 0 0
"39" "No Pain" "HW" 0 0 0 0 0 0 0
"39" "No Pain" "MCL" 0 0 0 1 0 0 1
"39" "No Pain" "MM" 0 1 0 0 0 0 1
"40" "No Pain" "HW" 1 0 1 0 1 1 2
"40" "No Pain" "MCL" 0 0 0 0 0 0 0
"41" "No Pain" "DP" 1 1 1 0 1 1 1
"41" "No Pain" "FD" 1 0 0 0 0 1 0
"41" "No Pain" "HW" 1 0 1 1 1 1 1
"41" "No Pain" "MCL" 1 1 1 0 0 0 0
"41" "No Pain" "MM" 1 1 1 0 0 1 1
"42" "No Pain" "MCL" 0 0 0 0 0 0 1
"42" "No Pain" "MM" 0 0 0 0 0 0 1
"43" "No Pain" "FD" 0 0 0 0 0 0 1
"43" "No Pain" "HW" 0 0 1 0 0 0 1
"43" "No Pain" "MCL" 0 0 0 0 0 0 0
"43" "No Pain" "MM" 0 0 0 0 0 0 0
"44" "No Pain" "DP" 0 0 0 0 0 0 0
"44" "No Pain" "FD" 0 0 0 0 1 1 1
"44" "No Pain" "HW" 0 0 0 0 2 0 1
"44" "No Pain" "MCL" 0 0 0 0 0 0 1
"44" "No Pain" "MM" 0 0 0 0 0 0 1
"1" "Pain" "FD" 2 1 2 1 0 0 2
"1" "Pain" "HW" 1 1 2 2 1 2 3
"1" "Pain" "MCL" 2 1 2 2 2 1 3
"1" "Pain" "MM" 1 1 2 2 2 1 2
"2" "Pain" "HW" 1 1 2 1 1 1 2
"2" "Pain" "MCL" 1 0 1 1 0 0 1
"2" "Pain" "MM" 1 0 2 1 1 0 1
"3" "Pain" "HW" 2 2 2 2 2 1 3
"3" "Pain" "MCL" 2 1 1 1 1 0 3
"3" "Pain" "MM" 2 2 1 1 1 0 2
"4" "Pain" "DP" 2 2 1 1 2 0 3
"4" "Pain" "FD" 1 1 2 1 0 1 1
"4" "Pain" "MCL" 2 1 1 1 0 0 2
"4" "Pain" "MM" 2 1 2 1 1 0 2
"5" "Pain" "DP" 0 1 1 0 0 0 1
"5" "Pain" "FD" 0 1 1 0 0 1 1
"5" "Pain" "HW" 0 1 1 2 2 1 1
"5" "Pain" "MCL" 0 1 1 0 0 0 0
"5" "Pain" "MM" 0 1 1 1 0 0 1
"6" "Pain" "DP" 0 0 1 1 0 0 0
"7" "Pain" "DP" 1 1 1 2 1 1 0
"7" "Pain" "FD" 0 1 1 1 0 0 1
"7" "Pain" "HW" 1 1 1 1 0 1 1
"7" "Pain" "MCL" 1 1 2 2 1 0 3
"7" "Pain" "MM" 1 1 1 1 2 0 2
"8" "Pain" "DP" 0 1 1 0 0 0 0
"8" "Pain" "FD" 0 1 0 1 0 0 1
"8" "Pain" "HW" 0 0 0 0 0 0 0
"8" "Pain" "MCL" 0 0 1 0 0 0 1
"8" "Pain" "MM" 0 0 0 0 1 0 1
"9" "No Pain" "DP" 0 0 1 0 0 1 0
"9" "No Pain" "FD" 0 1 0 0 0 1 0
"9" "No Pain" "HW" 0 1 0 1 1 0 1
"9" "No Pain" "MCL" 0 0 0 1 0 0 0
"9" "No Pain" "MM" 0 0 0 0 0 0 0
"10" "Pain" "DP" 2 2 1 1 1 1 2
"10" "Pain" "FD" 2 1 0 0 1 1 3
"10" "Pain" "HW" 1 1 1 0 1 1 3
"10" "Pain" "MCL" 2 1 0 1 1 1 3
"10" "Pain" "MM" 2 2 1 1 2 1 2
"11" "Pain" "DP" 1 1 2 1 0 1 1
"11" "Pain" "FD" 1 1 2 0 0 1 1
"11" "Pain" "HW" 0 1 1 0 0 0 1
"11" "Pain" "MCL" 1 1 2 0 0 0 1
"11" "Pain" "MM" 1 1 2 0 1 1 1
"12" "Pain" "DP" 2 2 2 2 2 2 3
"12" "Pain" "FD" 1 2 1 1 1 0 3
"12" "Pain" "HW" 1 2 2 2 2 2 3
"12" "Pain" "MCL" 1 1 2 1 1 1 3
"12" "Pain" "MM" 2 2 2 2 1 1 3
"13" "Pain" "DP" 2 1 2 2 2 1 2
"13" "Pain" "HW" 2 1 1 2 2 2 3
"13" "Pain" "MCL" 2 1 1 1 1 0 2
"13" "Pain" "MM" 2 2 1 2 1 1 2
"14" "Pain" "MCL" 2 1 1 1 1 0 2
"15" "Pain" "FD" 2 1 1 0 1 0 1
"15" "Pain" "HW" 1 1 1 0 1 2 3
"15" "Pain" "MCL" 2 1 1 1 1 1 3
"16" "Pain" "FD" 1 1 0 2 0 1 3
"16" "Pain" "HW" 2 1 1 2 2 2 3
"16" "Pain" "MCL" 2 0 1 2 2 1 3
"16" "Pain" "MM" 2 0 1 2 2 1 2
"17" "Pain" "DP" 0 1 1 0 0 0 1
"17" "Pain" "FD" 0 1 0 1 1 0 1
"17" "Pain" "MCL" 0 0 0 0 0 1 1
"17" "Pain" "MM" 0 0 1 0 0 0 1
"18" "Pain" "HW" 1 1 2 1 2 2 2
"18" "Pain" "MM" 1 0 1 1 1 1 1
"19" "No Pain" "MCL" 0 0 0 1 0 0 0
"19" "No Pain" "MM" 0 1 1 1 1 1 1
"20" "Pain" "FD" 0 0 0 0 0 0 0
"20" "Pain" "HW" 0 1 0 0 1 0 1
"20" "Pain" "MCL" 0 1 0 0 0 0 0
"20" "Pain" "MM" 0 0 0 1 1 1 1
"21" "Pain" "DP" 0 2 2 1 2 1 3
"21" "Pain" "FD" 0 2 1 1 0 0 1
"21" "Pain" "HW" 0 2 1 0 0 0 1
"21" "Pain" "MCL" 0 2 0 0 0 0 0
"21" "Pain" "MM" 0 2 2 0 0 0 2
"22" "Pain" "DP" 0 0 1 0 1 2 1
"22" "Pain" "HW" 0 0 0 0 1 0 0
"22" "Pain" "MCL" 0 1 1 0 0 1 1
"22" "Pain" "MM" 0 0 1 0 0 0 0
"23" "Pain" "MCL" 2 1 1 1 2 1 3
"23" "Pain" "MM" 2 2 2 0 2 1 3
"24" "Pain" "DP" 0 0 1 1 1 0 1
"24" "Pain" "FD" 0 1 0 1 1 0 1
"24" "Pain" "HW" 0 0 0 0 0 0 0
"24" "Pain" "MCL" 0 1 1 2 2 2 3
"25" "Pain" "MCL" 0 1 1 1 1 1 2
"26" "Pain" "DP" 1 0 0 1 0 1 0
"26" "Pain" "HW" 1 1 0 1 0 1 2
"26" "Pain" "MCL" 1 0 0 0 0 0 0
"27" "Pain" "HW" 1 1 0 1 1 1 3
"27" "Pain" "MCL" 2 2 1 1 1 1 2
"28" "Pain" "HW" 1 1 1 0 2 1 3
"28" "Pain" "MCL" 1 1 1 0 0 0 2
"28" "Pain" "MM" 1 0 1 1 2 0 1
"29" "Pain" "HW" 1 1 2 2 1 1 3
"30" "No Pain" "FD" 0 0 0 0 0 1 0
"30" "No Pain" "MCL" 0 0 1 1 0 0 0
"30" "No Pain" "MM" 0 0 0 0 0 0 0
"31" "Pain" "MM" 2 0 1 1 1 2 1
"32" "No Pain" "FD" 0 0 0 0 0 1 0
"32" "No Pain" "MCL" 0 1 0 1 0 1 1
"32" "No Pain" "MM" 0 1 0 0 0 0 0
"33" "Pain" "DP" 0 1 1 1 1 0 0
"33" "Pain" "FD" 0 1 2 1 1 0 1
"33" "Pain" "HW" 0 1 2 2 1 1 2
"33" "Pain" "MCL" 0 1 1 2 1 0 2
"33" "Pain" "MM" 0 1 1 1 0 1 1
"34" "Pain" "DP" 0 0 1 0 0 0 0
"34" "Pain" "FD" 0 1 0 1 0 0 1
"34" "Pain" "HW" 0 0 0 0 0 0 0
"34" "Pain" "MCL" 0 0 0 0 0 0 1
"34" "Pain" "MM" 0 0 0 0 0 0 0
"35" "No Pain" "DP" 0 1 1 1 1 0 0
"35" "No Pain" "MCL" 0 0 0 1 0 0 0
"35" "No Pain" "MM" 0 0 0 0 0 0 0
"36" "Pain" "HW" 2 1 1 1 0 1 2
"36" "Pain" "MCL" 2 1 2 1 2 1 3
"36" "Pain" "MM" 2 0 2 1 2 1 2
"37" "Pain" "MCL" 1 0 1 2 1 0 2
"38" "No Pain" "MM" 0 1 2 1 1 0 1
"39" "Pain" "DP" 0 0 1 0 0 0 1
"39" "Pain" "FD" 0 0 0 0 0 0 1
"39" "Pain" "HW" 0 1 0 0 1 1 2
"39" "Pain" "MCL" 0 1 0 0 1 1 3
"39" "Pain" "MM" 0 1 1 1 1 1 1
"40" "Pain" "HW" 1 1 1 2 2 2 3
"40" "Pain" "MCL" 1 1 2 2 1 1 2
"41" "Pain" "DP" 1 1 1 0 1 0 1
"41" "Pain" "FD" 1 1 0 0 0 0 0
"41" "Pain" "HW" 1 1 1 0 1 2 2
"41" "Pain" "MCL" 1 1 1 1 0 1 2
"41" "Pain" "MM" 1 1 0 0 0 0 0
"42" "Pain" "MCL" 0 0 1 1 0 0 2
"42" "Pain" "MM" 2 1 2 2 2 1 3
"43" "Pain" "FD" 1 0 0 1 1 0 1
"43" "Pain" "HW" 1 1 1 2 1 1 3
"43" "Pain" "MCL" 1 1 1 2 2 1 3
"43" "Pain" "MM" 1 0 2 2 2 1 3
"44" "Pain" "DP" 1 0 1 1 1 0 1
"44" "Pain" "FD" 1 0 2 1 1 0 1
"44" "Pain" "HW" 1 1 1 1 1 1 2
"44" "Pain" "MCL" 2 1 1 1 0 0 3
"44" "Pain" "MM" 1 0 1 1 0 0 1
