# Supplementary material for: Can grimace scales estimate the pain status in horses and mice? A statistical approach to identify a classifier
Source: PLoS One. 2018 Aug 1;13(8):e0200339. doi: 10.1371/journal.pone.0200339 (PMC6070187; doi:10.1371/journal.pone.0200339)
Supplement: S2 Table — (TXT) [file pone.0200339.s002.txt]

"Mouse.ID" "Treatment" "Observer" "Orbital.tightening" "Ear.position" "Cheek.bulge" "Nose.bulge" "Whisker.position" "Overall.MGS.score"
"1" "pre-op" "1" 0 0 0 0 0 0
"1" "pre-op" "2" 0 0 1 0 0 1
"1" "pre-op" "3" 0 0 0 0 0 0
"1" "pre-op" "4" 0 0 0 0 0 0
"1" "pre-op" "5" 0 1 1 1 2 3
"1" "pre-op" "6" 0 0 0 0 0 0
"1" "pre-op" "7" 0 0 1 0 0 1
"1" "pre-op" "8" 0 0 0 0 0 0
"1" "pre-op" "9" 0 0 1 1 0 2
"1" "pre-op" "10" 0 0 0 0 0 0
"1" "pre-op" "11" 0 0 1 1 NA 2
"1" "pre-op" "12" 0 0 1 0 NA 1
"1" "pre-op" "13" 0 0 0 1 0 1
"1" "pre-op" "14" 0 0 0 0 0 0
"1" "pre-op" "15" 0 0 0 0 0 0
"1" "pre-op" "16" 0 0 0 0 0 0
"1" "pre-op" "17" 0 0 0 0 0 0
"1" "pre-op" "18" 0 0 0 0 0 0
"1" "pre-op" "19" 0 0 0 0 0 0
"1" "pre-op" "20" 0 0 0 0 NA 0
"1" "pre-op" "21" 0 0 0 1 0 1
"2" "pre-op" "2" 0 0 0 0 0 0
"2" "pre-op" "3" 0 0 0 0 1 0
"2" "pre-op" "4" 0 0 0 0 0 0
"2" "pre-op" "5" 0 0 1 1 1 2
"2" "pre-op" "6" 1 1 0 0 0 2
"2" "pre-op" "9" 0 0 1 1 0 2
"2" "pre-op" "10" 0 0 1 0 0 1
"2" "pre-op" "11" 0 1 0 1 NA 2
"2" "pre-op" "12" 0 1 1 0 1 2
"2" "pre-op" "14" 0 0 0 0 0 0
"2" "pre-op" "15" 0 0 0 0 0 0
"2" "pre-op" "16" 0 1 0 0 2 1
"2" "pre-op" "17" 0 2 0 1 0 3
"2" "pre-op" "18" 0 1 1 0 1 2
"2" "pre-op" "19" 0 1 0 0 1 1
"2" "pre-op" "20" 0 0 0 0 NA 0
"2" "pre-op" "21" 0 0 0 1 0 1
"3" "pre-op" "1" 0 0 0 1 1 1
"3" "pre-op" "3" 0 0 0 0 0 0
"3" "pre-op" "4" 0 0 0 0 1 0
"3" "pre-op" "5" 0 0 0 1 1 1
"3" "pre-op" "6" 0 0 0 0 0 0
"3" "pre-op" "7" 0 0 1 1 1 2
"3" "pre-op" "9" 0 0 2 0 0 2
"3" "pre-op" "10" 0 0 0 0 1 0
"3" "pre-op" "11" 0 0 0 0 NA 0
"3" "pre-op" "12" 0 0 1 1 1 2
"3" "pre-op" "13" 0 0 0 0 1 0
"3" "pre-op" "14" 0 0 0 1 1 1
"3" "pre-op" "16" 0 0 0 0 0 0
"3" "pre-op" "17" 0 0 1 0 1 1
"3" "pre-op" "18" 0 1 0 0 2 1
"3" "pre-op" "19" 0 1 1 1 2 3
"3" "pre-op" "20" 0 0 0 0 NA 0
"3" "pre-op" "21" 0 0 0 0 0 0
"4" "pre-op" "2" 0 0 0 0 0 0
"4" "pre-op" "3" 0 0 0 0 0 0
"4" "pre-op" "4" 0 1 0 0 0 1
"4" "pre-op" "5" 0 0 1 1 0 2
"4" "pre-op" "6" 0 0 0 0 0 0
"4" "pre-op" "7" 0 1 0 1 0 2
"4" "pre-op" "8" 0 0 1 1 1 2
"4" "pre-op" "9" 0 0 0 0 NA 0
"4" "pre-op" "10" 0 0 0 0 0 0
"4" "pre-op" "11" 0 0 0 1 NA 1
"4" "pre-op" "12" 0 0 0 0 0 0
"4" "pre-op" "17" 0 0 0 1 0 1
"4" "pre-op" "18" 0 0 0 0 0 0
"4" "pre-op" "19" 0 0 0 0 1 0
"4" "pre-op" "20" 0 0 0 0 NA 0
"4" "pre-op" "21" 0 0 0 0 NA 0
"5" "pre-op" "1" 0 0 0 1 0 1
"5" "pre-op" "2" 0 0 0 0 0 0
"5" "pre-op" "3" 0 0 1 0 0 1
"5" "pre-op" "4" 0 1 0 0 0 1
"5" "pre-op" "5" 0 0 1 1 2 2
"5" "pre-op" "6" 1 1 0 1 0 3
"5" "pre-op" "7" 0 0 0 1 0 1
"5" "pre-op" "8" 0 0 1 1 1 2
"5" "pre-op" "9" 0 0 2 1 0 3
"5" "pre-op" "10" 1 1 1 1 1 4
"5" "pre-op" "11" 0 0 1 1 NA 2
"5" "pre-op" "12" 0 1 0 0 0 1
"5" "pre-op" "13" 0 1 0 1 NA 2
"5" "pre-op" "14" 0 1 1 1 0 3
"5" "pre-op" "15" 0 0 0 0 0 0
"5" "pre-op" "17" 0 1 0 1 NA 2
"5" "pre-op" "18" 0 0 0 1 1 1
"5" "pre-op" "19" 0 1 1 0 1 2
"5" "pre-op" "20" 0 0 0 0 NA 0
"5" "pre-op" "21" 0 1 0 1 0 2
"6" "pre-op" "1" 0 0 0 1 0 1
"6" "pre-op" "2" 0 0 1 0 0 1
"6" "pre-op" "3" 0 0 0 2 1 2
"6" "pre-op" "4" 0 0 0 0 0 0
"6" "pre-op" "5" 0 0 0 1 1 1
"6" "pre-op" "6" 0 1 0 0 0 1
"6" "pre-op" "7" 0 0 1 1 1 2
"6" "pre-op" "9" 0 0 2 1 0 3
"6" "pre-op" "10" 0 1 1 0 0 2
"6" "pre-op" "11" 0 0 0 0 NA 0
"6" "pre-op" "12" 0 1 1 1 1 3
"6" "pre-op" "13" 0 0 1 0 0 1
"6" "pre-op" "14" 0 0 0 0 0 0
"6" "pre-op" "17" 0 0 1 1 1 2
"6" "pre-op" "18" 0 0 1 0 0 1
"6" "pre-op" "19" 0 1 1 0 0 2
"6" "pre-op" "20" 0 0 0 0 NA 0
"6" "pre-op" "21" 0 0 0 0 0 0
"7" "pre-op" "1" 0 1 0 1 0 2
"7" "pre-op" "3" 0 1 1 1 0 3
"7" "pre-op" "4" 0 1 0 1 0 2
"7" "pre-op" "5" 0 1 1 1 1 3
"7" "pre-op" "6" 0 1 1 0 1 2
"7" "pre-op" "9" 0 2 2 1 1 5
"7" "pre-op" "10" 0 1 1 1 0 3
"7" "pre-op" "11" 0 1 1 1 NA 3
"7" "pre-op" "12" 0 2 1 2 NA 5
"7" "pre-op" "17" 0 1 0 1 0 2
"7" "pre-op" "18" 0 2 1 1 1 4
"7" "pre-op" "19" 0 0 0 0 0 0
"7" "pre-op" "20" 0 1 0 0 0 1
"7" "pre-op" "21" 0 2 1 2 0 5
"8" "pre-op" "2" 0 0 0 0 0 0
"8" "pre-op" "3" 1 0 0 1 1 2
"8" "pre-op" "4" 1 0 1 0 0 2
"8" "pre-op" "5" 0 1 1 1 2 3
"8" "pre-op" "6" 2 1 0 0 0 3
"8" "pre-op" "7" 0 0 1 1 0 2
"8" "pre-op" "8" 0 1 0 0 1 1
"8" "pre-op" "9" 0 0 0 0 1 0
"8" "pre-op" "10" 0 0 0 0 0 0
"8" "pre-op" "11" 0 0 0 0 NA 0
"8" "pre-op" "12" 0 1 1 0 1 2
"8" "pre-op" "13" 0 0 0 0 0 0
"8" "pre-op" "15" 0 0 0 0 0 0
"8" "pre-op" "17" 0 0 0 0 0 0
"8" "pre-op" "18" 0 0 0 0 0 0
"8" "pre-op" "19" 0 1 2 2 0 5
"8" "pre-op" "20" 0 0 0 0 NA 0
"8" "pre-op" "21" 0 0 0 0 0 0
"9" "pre-op" "1" 0 1 0 1 0 2
"9" "pre-op" "2" 0 0 0 0 0 0
"9" "pre-op" "3" 0 1 0 0 1 1
"9" "pre-op" "4" 0 1 1 0 0 2
"9" "pre-op" "5" 0 0 0 2 2 2
"9" "pre-op" "6" 1 1 0 0 0 2
"9" "pre-op" "7" 0 1 0 1 1 2
"9" "pre-op" "8" 0 1 1 1 2 3
"9" "pre-op" "9" 0 2 2 1 0 5
"9" "pre-op" "10" 0 1 0 0 0 1
"9" "pre-op" "11" 0 0 0 1 NA 1
"9" "pre-op" "12" 1 1 0 1 1 3
"9" "pre-op" "13" 0 0 0 1 0 1
"9" "pre-op" "15" 0 1 0 0 0 1
"9" "pre-op" "18" 0 0 0 1 0 1
"9" "pre-op" "20" 0 0 0 0 NA 0
"9" "pre-op" "21" 1 1 0 1 NA 3
"10" "pre-op" "2" 0 0 0 0 0 0
"10" "pre-op" "3" 0 0 0 1 0 1
"10" "pre-op" "4" 0 0 0 0 0 0
"10" "pre-op" "5" 0 0 1 1 0 2
"10" "pre-op" "6" 1 0 0 0 0 1
"10" "pre-op" "7" 0 0 0 1 0 1
"10" "pre-op" "9" 0 0 2 0 0 2
"10" "pre-op" "10" 0 1 0 0 0 1
"10" "pre-op" "11" 0 0 0 1 NA 1
"10" "pre-op" "12" 0 1 0 0 0 1
"10" "pre-op" "13" 0 1 1 0 NA 2
"10" "pre-op" "14" 0 0 0 0 0 0
"10" "pre-op" "15" 0 0 0 1 NA 1
"10" "pre-op" "17" 0 0 1 1 0 2
"10" "pre-op" "18" 0 1 0 0 0 1
"10" "pre-op" "19" 0 0 0 0 0 0
"10" "pre-op" "20" 0 0 0 0 NA 0
"10" "pre-op" "21" 0 0 0 0 NA 0
"11" "pre-op" "1" 0 0 0 1 1 1
"11" "pre-op" "2" 0 0 1 0 0 1
"11" "pre-op" "3" 0 1 1 2 0 4
"11" "pre-op" "4" 0 1 0 0 0 1
"11" "pre-op" "5" 0 1 0 1 0 2
"11" "pre-op" "6" 1 1 0 1 0 3
"11" "pre-op" "7" 0 1 0 2 0 3
"11" "pre-op" "9" 0 0 1 1 0 2
"11" "pre-op" "10" 0 1 0 1 0 2
"11" "pre-op" "11" 0 0 1 2 NA 3
"11" "pre-op" "12" 0 2 0 1 0 3
"11" "pre-op" "13" 0 0 0 1 0 1
"11" "pre-op" "14" 0 0 0 1 0 1
"11" "pre-op" "15" 0 0 0 0 0 0
"11" "pre-op" "16" 0 1 0 1 1 2
"11" "pre-op" "17" 0 1 1 2 0 4
"11" "pre-op" "18" 0 1 1 1 0 3
"11" "pre-op" "19" 0 0 1 1 1 2
"11" "pre-op" "20" 0 0 0 0 NA 0
"11" "pre-op" "21" 0 0 0 0 0 0
"12" "pre-op" "1" 0 0 0 0 0 0
"12" "pre-op" "2" 0 0 0 0 0 0
"12" "pre-op" "3" 0 0 0 0 0 0
"12" "pre-op" "4" 0 0 0 0 0 0
"12" "pre-op" "5" 0 0 1 1 0 2
"12" "pre-op" "6" 0 0 0 0 0 0
"12" "pre-op" "7" 0 0 1 1 0 2
"12" "pre-op" "10" 0 0 0 0 0 0
"12" "pre-op" "11" 0 0 1 1 NA 2
"12" "pre-op" "12" 0 0 1 0 NA 1
"12" "pre-op" "13" 0 0 0 0 0 0
"12" "pre-op" "14" 0 0 0 0 NA 0
"12" "pre-op" "16" 0 0 0 0 0 0
"12" "pre-op" "17" 0 0 0 1 NA 1
"12" "pre-op" "20" 0 0 0 0 NA 0
"12" "pre-op" "21" 0 0 0 0 NA 0
"13" "pre-op" "1" 0 1 0 1 NA 2
"13" "pre-op" "2" 0 0 0 0 0 0
"13" "pre-op" "3" 0 1 0 0 0 1
"13" "pre-op" "4" 0 1 0 0 NA 1
"13" "pre-op" "5" 0 1 1 1 0 3
"13" "pre-op" "6" 0 0 0 0 0 0
"13" "pre-op" "7" 0 1 0 2 0 3
"13" "pre-op" "9" 0 1 0 0 NA 1
"13" "pre-op" "10" 0 1 0 0 0 1
"13" "pre-op" "11" 0 1 0 1 NA 2
"13" "pre-op" "13" 0 0 0 0 0 0
"13" "pre-op" "14" 0 1 0 1 NA 2
"13" "pre-op" "16" 0 1 0 0 NA 1
"13" "pre-op" "17" 0 1 0 0 0 1
"13" "pre-op" "18" 0 1 0 0 0 1
"13" "pre-op" "20" 0 0 0 0 NA 0
"13" "pre-op" "21" 0 1 0 0 0 1
"14" "pre-op" "1" 0 0 0 1 0 1
"14" "pre-op" "2" 0 0 0 0 0 0
"14" "pre-op" "3" 0 1 0 1 1 2
"14" "pre-op" "4" 0 1 0 0 0 1
"14" "pre-op" "5" 0 0 0 2 1 2
"14" "pre-op" "6" 0 0 0 0 0 0
"14" "pre-op" "9" 0 1 0 0 0 1
"14" "pre-op" "11" 0 1 0 2 NA 3
"14" "pre-op" "12" 0 1 0 1 NA 2
"14" "pre-op" "13" 0 0 0 1 0 1
"14" "pre-op" "14" 0 1 0 0 1 1
"14" "pre-op" "16" 0 0 0 0 0 0
"14" "pre-op" "17" 0 1 0 1 NA 2
"14" "pre-op" "18" 0 1 0 1 0 2
"14" "pre-op" "19" 0 0 0 0 0 0
"14" "pre-op" "20" 0 0 0 0 NA 0
"14" "pre-op" "21" 0 2 0 1 0 3
"15" "pre-op" "2" 0 0 0 0 0 0
"15" "pre-op" "3" 0 0 0 0 1 0
"15" "pre-op" "4" 0 0 0 0 0 0
"15" "pre-op" "5" 0 0 1 0 0 1
"15" "pre-op" "6" 0 0 0 0 0 0
"15" "pre-op" "11" 0 0 0 0 NA 0
"15" "pre-op" "12" 0 0 0 0 0 0
"15" "pre-op" "13" 0 0 1 1 NA 2
"15" "pre-op" "14" 0 1 0 0 0 1
"15" "pre-op" "15" 0 0 0 0 0 0
"15" "pre-op" "16" 0 0 0 0 NA 0
"15" "pre-op" "18" 0 0 0 0 1 0
"15" "pre-op" "19" 0 0 0 0 0 0
"15" "pre-op" "20" 0 0 0 0 NA 0
"15" "pre-op" "21" 0 0 0 0 NA 0
"16" "pre-op" "1" 0 1 1 1 NA 3
"16" "pre-op" "2" 0 0 0 0 0 0
"16" "pre-op" "3" 0 1 1 2 1 4
"16" "pre-op" "4" 0 1 0 0 0 1
"16" "pre-op" "5" 0 0 0 0 0 0
"16" "pre-op" "6" 0 0 0 0 0 0
"16" "pre-op" "7" 0 1 1 0 0 2
"16" "pre-op" "9" 0 0 1 0 0 1
"16" "pre-op" "10" 0 0 0 1 0 1
"16" "pre-op" "11" 0 1 1 1 NA 3
"16" "pre-op" "12" 0 1 0 1 0 2
"16" "pre-op" "13" 0 0 0 0 0 0
"16" "pre-op" "14" 0 0 1 1 1 2
"16" "pre-op" "15" 0 1 1 1 NA 3
"16" "pre-op" "16" 0 0 0 0 0 0
"16" "pre-op" "17" 0 1 0 1 0 2
"16" "pre-op" "18" 0 1 0 0 0 1
"16" "pre-op" "19" 0 1 1 1 0 3
"16" "pre-op" "20" 0 0 0 0 NA 0
"16" "pre-op" "21" 0 0 0 0 NA 0
"17" "pre-op" "1" 0 1 1 0 0 2
"17" "pre-op" "2" 0 0 0 0 0 0
"17" "pre-op" "3" 0 0 0 0 0 0
"17" "pre-op" "4" 1 1 1 0 NA 3
"17" "pre-op" "5" 0 1 1 1 1 3
"17" "pre-op" "6" 1 0 0 0 0 1
"17" "pre-op" "7" 1 2 1 0 1 4
"17" "pre-op" "9" 0 2 1 1 2 4
"17" "pre-op" "10" 0 1 0 1 0 2
"17" "pre-op" "11" 0 0 0 0 NA 0
"17" "pre-op" "12" 1 2 0 1 NA 4
"17" "pre-op" "13" 0 0 0 1 0 1
"17" "pre-op" "14" 1 2 0 1 NA 4
"17" "pre-op" "16" 0 1 0 1 1 2
"17" "pre-op" "17" 0 1 0 1 NA 2
"17" "pre-op" "18" 1 1 0 1 0 3
"17" "pre-op" "20" 0 1 0 0 NA 1
"17" "pre-op" "21" 0 1 1 0 NA 2
"18" "pre-op" "1" 0 1 0 1 NA 2
"18" "pre-op" "2" 0 0 0 0 0 0
"18" "pre-op" "3" 0 1 1 2 1 4
"18" "pre-op" "4" 0 1 0 0 0 1
"18" "pre-op" "5" 0 0 1 1 0 2
"18" "pre-op" "6" 0 0 0 0 0 0
"18" "pre-op" "7" 0 0 1 1 0 2
"18" "pre-op" "9" 0 1 1 0 NA 2
"18" "pre-op" "10" 0 1 1 1 1 3
"18" "pre-op" "11" 0 0 0 2 0 2
"18" "pre-op" "12" 0 1 0 2 0 3
"18" "pre-op" "13" 0 0 0 1 NA 1
"18" "pre-op" "14" 0 1 0 1 0 2
"18" "pre-op" "16" 0 0 0 0 0 0
"18" "pre-op" "17" 0 1 0 1 NA 2
"18" "pre-op" "18" 0 0 0 1 0 1
"18" "pre-op" "19" 0 1 1 0 0 2
"18" "pre-op" "20" 0 0 0 0 NA 0
"18" "pre-op" "21" 0 0 0 0 0 0
"1" "post-op:saline" "1" 0 0 1 1 0 2
"1" "post-op:saline" "2" 1 1 0 0 0 2
"1" "post-op:saline" "3" 1 1 2 2 1 6
"1" "post-op:saline" "4" 1 1 1 1 0 4
"1" "post-op:saline" "5" 0 1 1 1 1 3
"1" "post-op:saline" "6" 0 0 0 0 0 0
"1" "post-op:saline" "7" 0 1 2 1 0 4
"1" "post-op:saline" "8" 0 0 0 1 1 1
"1" "post-op:saline" "9" 0 1 2 0 1 3
"1" "post-op:saline" "10" 0 0 1 0 0 1
"1" "post-op:saline" "11" 0 1 2 1 NA 4
"1" "post-op:saline" "12" 0 1 0 0 0 1
"1" "post-op:saline" "13" 0 1 0 0 0 1
"1" "post-op:saline" "14" 0 0 0 0 0 0
"1" "post-op:saline" "15" 0 1 0 0 NA 1
"1" "post-op:saline" "16" 0 2 0 0 1 2
"1" "post-op:saline" "17" 0 0 1 1 0 2
"1" "post-op:saline" "18" 0 1 1 0 1 2
"1" "post-op:saline" "19" 0 0 0 0 0 0
"1" "post-op:saline" "20" 0 0 0 0 NA 0
"1" "post-op:saline" "21" 0 0 0 1 0 1
"2" "post-op:saline" "2" 1 1 0 1 0 3
"2" "post-op:saline" "3" 2 2 1 2 2 7
"2" "post-op:saline" "4" 2 1 1 1 0 5
"2" "post-op:saline" "5" 1 1 1 2 2 5
"2" "post-op:saline" "6" 2 1 0 2 2 5
"2" "post-op:saline" "9" 1 2 0 0 1 3
"2" "post-op:saline" "10" 2 1 0 1 1 4
"2" "post-op:saline" "11" 2 2 2 1 NA 7
"2" "post-op:saline" "12" 2 2 0 1 NA 5
"2" "post-op:saline" "14" 2 2 1 1 0 6
"2" "post-op:saline" "15" 2 2 0 1 NA 5
"2" "post-op:saline" "16" 1 2 0 1 1 4
"2" "post-op:saline" "17" 1 0 0 1 0 2
"2" "post-op:saline" "18" 2 2 1 0 1 5
"2" "post-op:saline" "19" 2 1 2 1 1 6
"2" "post-op:saline" "20" 1 1 0 0 NA 2
"2" "post-op:saline" "21" 1 0 1 1 0 3
"3" "post-op:saline" "1" 1 1 0 1 NA 3
"3" "post-op:saline" "3" 2 1 1 2 2 6
"3" "post-op:saline" "4" 2 1 2 1 0 6
"3" "post-op:saline" "5" 2 1 0 1 2 4
"3" "post-op:saline" "6" 2 2 2 2 2 8
"3" "post-op:saline" "7" 2 2 1 2 0 7
"3" "post-op:saline" "9" 1 1 0 0 NA 2
"3" "post-op:saline" "10" 2 1 0 1 0 4
"3" "post-op:saline" "11" 2 1 0 2 NA 5
"3" "post-op:saline" "12" 2 1 0 2 NA 5
"3" "post-op:saline" "13" 1 1 1 1 1 4
"3" "post-op:saline" "14" 2 2 2 2 2 8
"3" "post-op:saline" "16" 1 2 0 2 NA 5
"3" "post-op:saline" "17" 1 0 0 1 NA 2
"3" "post-op:saline" "18" 2 1 0 2 1 5
"3" "post-op:saline" "19" 2 0 2 1 2 5
"3" "post-op:saline" "20" 1 1 0 0 NA 2
"3" "post-op:saline" "21" 2 1 0 1 NA 4
"4" "post-op:saline" "2" 1 1 0 1 0 3
"4" "post-op:saline" "3" 1 2 2 1 1 6
"4" "post-op:saline" "4" 1 1 1 1 0 4
"4" "post-op:saline" "5" 1 1 2 1 1 5
"4" "post-op:saline" "6" 1 0 0 0 0 1
"4" "post-op:saline" "7" 0 2 1 1 0 4
"4" "post-op:saline" "8" 0 1 1 1 1 3
"4" "post-op:saline" "9" 0 1 2 0 NA 3
"4" "post-op:saline" "10" 1 1 1 1 0 4
"4" "post-op:saline" "11" 0 1 2 1 NA 4
"4" "post-op:saline" "12" 0 2 0 0 1 2
"4" "post-op:saline" "17" 0 0 1 0 0 1
"4" "post-op:saline" "18" 1 1 2 1 0 5
"4" "post-op:saline" "19" 1 1 1 1 0 4
"4" "post-op:saline" "20" 0 0 0 0 NA 0
"4" "post-op:saline" "21" 1 0 1 0 0 2
"5" "post-op:saline" "1" 0 1 0 1 NA 2
"5" "post-op:saline" "2" 1 1 1 0 0 3
"5" "post-op:saline" "3" 1 1 0 1 1 3
"5" "post-op:saline" "4" 1 1 1 0 0 3
"5" "post-op:saline" "5" 0 1 2 1 1 4
"5" "post-op:saline" "6" 0 0 0 0 0 0
"5" "post-op:saline" "7" 0 1 1 0 0 2
"5" "post-op:saline" "8" 0 0 1 1 2 2
"5" "post-op:saline" "9" 0 1 1 1 1 3
"5" "post-op:saline" "10" 1 1 0 1 0 3
"5" "post-op:saline" "11" 0 1 2 2 NA 5
"5" "post-op:saline" "12" 1 1 1 2 1 5
"5" "post-op:saline" "13" 0 0 0 0 0 0
"5" "post-op:saline" "14" 1 1 2 1 1 5
"5" "post-op:saline" "15" 0 0 1 1 NA 2
"5" "post-op:saline" "17" 0 0 1 2 1 3
"5" "post-op:saline" "18" 0 1 0 1 1 2
"5" "post-op:saline" "19" 0 0 2 1 NA 3
"5" "post-op:saline" "20" 0 0 0 0 NA 0
"5" "post-op:saline" "21" 1 1 2 0 1 4
"6" "post-op:saline" "1" 1 1 1 1 NA 4
"6" "post-op:saline" "2" 2 1 2 1 NA 6
"6" "post-op:saline" "3" 1 1 1 1 2 4
"6" "post-op:saline" "4" 2 1 2 1 NA 6
"6" "post-op:saline" "5" 1 0 1 1 1 3
"6" "post-op:saline" "6" 2 2 2 2 2 8
"6" "post-op:saline" "7" 1 2 2 1 NA 6
"6" "post-op:saline" "9" 1 1 2 0 NA 4
"6" "post-op:saline" "10" 2 1 1 0 NA 4
"6" "post-op:saline" "11" 1 1 2 0 NA 4
"6" "post-op:saline" "12" 2 1 1 1 NA 5
"6" "post-op:saline" "13" 1 2 2 1 NA 6
"6" "post-op:saline" "14" 2 1 1 1 NA 5
"6" "post-op:saline" "17" 1 1 0 1 NA 3
"6" "post-op:saline" "18" 2 2 1 1 1 6
"6" "post-op:saline" "19" 1 0 1 1 NA 3
"6" "post-op:saline" "20" 1 1 0 0 NA 2
"6" "post-op:saline" "21" 1 0 1 0 NA 2
"7" "post-op:meloxicam" "1" 0 1 0 1 0 2
"7" "post-op:meloxicam" "3" 1 1 0 1 2 3
"7" "post-op:meloxicam" "4" 1 1 2 1 1 5
"7" "post-op:meloxicam" "5" 0 2 1 2 1 5
"7" "post-op:meloxicam" "6" 2 2 2 0 0 6
"7" "post-op:meloxicam" "9" 0 0 0 0 2 0
"7" "post-op:meloxicam" "10" 2 1 1 1 0 5
"7" "post-op:meloxicam" "11" 1 0 1 2 NA 4
"7" "post-op:meloxicam" "12" 1 1 1 1 1 4
"7" "post-op:meloxicam" "17" 0 1 0 0 2 1
"7" "post-op:meloxicam" "18" 2 2 1 0 1 5
"7" "post-op:meloxicam" "19" 1 1 0 0 0 2
"7" "post-op:meloxicam" "20" 0 0 0 0 NA 0
"7" "post-op:meloxicam" "21" 1 0 0 0 0 1
"8" "post-op:meloxicam" "2" 0 1 2 0 0 3
"8" "post-op:meloxicam" "3" 0 0 2 1 1 3
"8" "post-op:meloxicam" "4" 0 1 0 0 0 1
"8" "post-op:meloxicam" "5" 0 0 1 1 1 2
"8" "post-op:meloxicam" "6" 2 0 0 1 0 3
"8" "post-op:meloxicam" "7" 1 0 1 2 1 4
"8" "post-op:meloxicam" "8" 0 0 2 0 1 2
"8" "post-op:meloxicam" "9" 0 0 2 1 0 3
"8" "post-op:meloxicam" "10" 1 1 2 0 1 4
"8" "post-op:meloxicam" "11" 0 0 0 0 NA 0
"8" "post-op:meloxicam" "12" 1 0 0 0 NA 1
"8" "post-op:meloxicam" "13" 0 0 1 1 NA 2
"8" "post-op:meloxicam" "15" 0 0 0 0 0 0
"8" "post-op:meloxicam" "17" 0 0 1 1 NA 2
"8" "post-op:meloxicam" "18" 1 1 2 1 1 5
"8" "post-op:meloxicam" "19" 0 1 1 0 1 2
"8" "post-op:meloxicam" "20" 0 0 0 0 NA 0
"8" "post-op:meloxicam" "21" 1 0 2 1 NA 4
"9" "post-op:meloxicam" "1" 0 1 0 2 NA 3
"9" "post-op:meloxicam" "2" 0 0 1 2 1 3
"9" "post-op:meloxicam" "3" 0 2 1 2 2 5
"9" "post-op:meloxicam" "4" 0 1 1 1 NA 3
"9" "post-op:meloxicam" "5" 0 1 1 2 1 4
"9" "post-op:meloxicam" "6" 0 1 1 1 1 3
"9" "post-op:meloxicam" "7" 0 2 2 2 NA 6
"9" "post-op:meloxicam" "8" 0 0 0 0 NA 0
"9" "post-op:meloxicam" "9" 0 2 1 0 0 3
"9" "post-op:meloxicam" "10" 0 1 1 0 NA 2
"9" "post-op:meloxicam" "11" 0 1 1 2 NA 4
"9" "post-op:meloxicam" "12" 0 1 1 1 NA 3
"9" "post-op:meloxicam" "13" 0 1 1 1 NA 3
"9" "post-op:meloxicam" "15" 0 1 1 1 NA 3
"9" "post-op:meloxicam" "18" 0 0 1 0 NA 1
"9" "post-op:meloxicam" "20" 0 0 0 0 NA 0
"9" "post-op:meloxicam" "21" 0 1 0 0 0 1
"10" "post-op:meloxicam" "2" 0 0 0 0 0 0
"10" "post-op:meloxicam" "3" 0 0 1 1 0 2
"10" "post-op:meloxicam" "4" 0 1 2 1 0 4
"10" "post-op:meloxicam" "5" 0 0 1 0 0 1
"10" "post-op:meloxicam" "6" 1 0 0 0 0 1
"10" "post-op:meloxicam" "7" 0 1 2 1 1 4
"10" "post-op:meloxicam" "9" 0 1 0 0 0 1
"10" "post-op:meloxicam" "10" 0 1 1 1 1 3
"10" "post-op:meloxicam" "11" 0 1 1 1 NA 3
"10" "post-op:meloxicam" "12" 0 1 1 0 0 2
"10" "post-op:meloxicam" "13" 0 0 0 0 0 0
"10" "post-op:meloxicam" "14" 1 1 0 1 0 3
"10" "post-op:meloxicam" "15" 0 0 0 0 0 0
"10" "post-op:meloxicam" "17" 0 2 0 1 0 3
"10" "post-op:meloxicam" "18" 0 1 1 0 1 2
"10" "post-op:meloxicam" "19" 0 2 1 1 1 4
"10" "post-op:meloxicam" "20" 0 0 0 0 NA 0
"10" "post-op:meloxicam" "21" 0 0 0 0 0 0
"11" "post-op:meloxicam" "1" 0 0 0 1 NA 1
"11" "post-op:meloxicam" "2" 0 1 1 2 NA 4
"11" "post-op:meloxicam" "3" 0 1 1 2 1 4
"11" "post-op:meloxicam" "4" 1 0 0 1 NA 2
"11" "post-op:meloxicam" "5" 0 1 1 2 1 4
"11" "post-op:meloxicam" "6" 0 0 0 0 0 0
"11" "post-op:meloxicam" "7" 0 1 1 1 0 3
"11" "post-op:meloxicam" "9" 0 1 1 0 NA 2
"11" "post-op:meloxicam" "10" 0 1 1 1 NA 3
"11" "post-op:meloxicam" "11" 0 1 0 2 NA 3
"11" "post-op:meloxicam" "12" 0 1 0 2 NA 3
"11" "post-op:meloxicam" "13" 0 1 0 1 NA 2
"11" "post-op:meloxicam" "14" 0 0 0 1 NA 1
"11" "post-op:meloxicam" "15" 0 1 1 1 NA 3
"11" "post-op:meloxicam" "16" 0 1 0 0 NA 1
"11" "post-op:meloxicam" "17" 0 0 0 1 NA 1
"11" "post-op:meloxicam" "18" 0 0 0 1 NA 1
"11" "post-op:meloxicam" "19" 0 0 1 0 0 1
"11" "post-op:meloxicam" "20" 0 0 0 0 NA 0
"11" "post-op:meloxicam" "21" 0 1 1 2 0 4
"12" "post-op:meloxicam" "1" 0 0 0 1 0 1
"12" "post-op:meloxicam" "2" 0 0 0 0 0 0
"12" "post-op:meloxicam" "3" 0 1 0 1 1 2
"12" "post-op:meloxicam" "4" 0 1 0 0 0 1
"12" "post-op:meloxicam" "5" 0 0 0 1 0 1
"12" "post-op:meloxicam" "6" 0 0 0 0 0 0
"12" "post-op:meloxicam" "7" 0 1 1 1 0 3
"12" "post-op:meloxicam" "10" 0 1 0 1 0 2
"12" "post-op:meloxicam" "11" 0 1 0 0 NA 1
"12" "post-op:meloxicam" "12" 1 1 0 0 NA 2
"12" "post-op:meloxicam" "13" 0 1 0 0 0 1
"12" "post-op:meloxicam" "14" 0 0 0 0 1 0
"12" "post-op:meloxicam" "16" 0 2 0 0 1 2
"12" "post-op:meloxicam" "17" 0 0 0 0 0 0
"12" "post-op:meloxicam" "20" 0 0 0 0 NA 0
"12" "post-op:meloxicam" "21" 0 0 0 0 NA 0
"13" "post-op:bupivacaine" "1" 0 1 0 0 NA 1
"13" "post-op:bupivacaine" "2" 0 0 0 0 0 0
"13" "post-op:bupivacaine" "3" 1 1 0 0 0 2
"13" "post-op:bupivacaine" "4" 0 1 0 0 NA 1
"13" "post-op:bupivacaine" "5" 0 1 1 0 2 2
"13" "post-op:bupivacaine" "6" 1 2 0 0 0 3
"13" "post-op:bupivacaine" "7" 0 2 1 0 NA 3
"13" "post-op:bupivacaine" "9" 0 0 1 1 NA 2
"13" "post-op:bupivacaine" "10" 0 1 0 0 NA 1
"13" "post-op:bupivacaine" "11" 0 1 0 0 NA 1
"13" "post-op:bupivacaine" "13" 0 0 0 0 0 0
"13" "post-op:bupivacaine" "14" 1 2 0 1 NA 4
"13" "post-op:bupivacaine" "16" 0 1 0 0 NA 1
"13" "post-op:bupivacaine" "17" 0 1 0 0 NA 1
"13" "post-op:bupivacaine" "18" 0 1 0 0 NA 1
"13" "post-op:bupivacaine" "20" 0 0 0 0 NA 0
"13" "post-op:bupivacaine" "21" 1 1 0 0 NA 2
"14" "post-op:bupivacaine" "1" 1 1 1 1 NA 4
"14" "post-op:bupivacaine" "2" 1 1 0 1 0 3
"14" "post-op:bupivacaine" "3" 1 1 1 0 0 3
"14" "post-op:bupivacaine" "4" 2 1 1 0 0 4
"14" "post-op:bupivacaine" "5" 0 0 1 1 1 2
"14" "post-op:bupivacaine" "6" 1 0 0 0 1 1
"14" "post-op:bupivacaine" "9" 0 0 1 1 1 2
"14" "post-op:bupivacaine" "11" 0 1 2 1 NA 4
"14" "post-op:bupivacaine" "12" 1 1 1 0 1 3
"14" "post-op:bupivacaine" "13" 0 1 1 1 1 3
"14" "post-op:bupivacaine" "14" 1 0 1 1 1 3
"14" "post-op:bupivacaine" "16" 1 2 0 1 1 4
"14" "post-op:bupivacaine" "17" 1 1 1 1 0 4
"14" "post-op:bupivacaine" "18" 1 1 2 1 1 5
"14" "post-op:bupivacaine" "19" 0 0 0 0 0 0
"14" "post-op:bupivacaine" "20" 1 1 0 0 NA 2
"14" "post-op:bupivacaine" "21" 0 0 0 0 0 0
"15" "post-op:bupivacaine" "2" 0 0 0 0 0 0
"15" "post-op:bupivacaine" "3" 0 1 1 1 1 3
"15" "post-op:bupivacaine" "4" 0 1 1 0 0 2
"15" "post-op:bupivacaine" "5" 0 0 0 0 0 0
"15" "post-op:bupivacaine" "6" 0 0 0 0 0 0
"15" "post-op:bupivacaine" "11" 0 0 1 0 NA 1
"15" "post-op:bupivacaine" "12" 0 1 0 0 0 1
"15" "post-op:bupivacaine" "13" 0 0 1 0 0 1
"15" "post-op:bupivacaine" "14" 0 0 0 0 0 0
"15" "post-op:bupivacaine" "15" 0 0 0 0 0 0
"15" "post-op:bupivacaine" "16" 0 0 0 0 NA 0
"15" "post-op:bupivacaine" "18" 0 1 0 1 1 2
"15" "post-op:bupivacaine" "19" 0 0 0 0 0 0
"15" "post-op:bupivacaine" "20" 0 0 0 0 NA 0
"15" "post-op:bupivacaine" "21" 0 0 1 0 0 1
"16" "post-op:bupivacaine" "1" 0 0 1 1 NA 2
"16" "post-op:bupivacaine" "2" 0 0 1 0 0 1
"16" "post-op:bupivacaine" "3" 0 1 2 1 1 4
"16" "post-op:bupivacaine" "4" 0 1 0 0 0 1
"16" "post-op:bupivacaine" "5" 0 1 1 1 0 3
"16" "post-op:bupivacaine" "6" 0 0 0 0 0 0
"16" "post-op:bupivacaine" "7" 0 1 1 0 0 2
"16" "post-op:bupivacaine" "9" 0 1 1 0 0 2
"16" "post-op:bupivacaine" "10" 0 1 1 0 NA 2
"16" "post-op:bupivacaine" "11" 0 1 2 2 NA 5
"16" "post-op:bupivacaine" "12" 1 1 2 1 NA 5
"16" "post-op:bupivacaine" "13" 0 0 1 0 0 1
"16" "post-op:bupivacaine" "14" 0 0 0 0 0 0
"16" "post-op:bupivacaine" "15" 0 1 2 2 NA 5
"16" "post-op:bupivacaine" "16" 0 1 1 0 NA 2
"16" "post-op:bupivacaine" "17" 0 1 2 1 0 4
"16" "post-op:bupivacaine" "18" 0 1 1 0 NA 2
"16" "post-op:bupivacaine" "19" 0 1 1 1 1 3
"16" "post-op:bupivacaine" "20" 0 0 0 0 NA 0
"16" "post-op:bupivacaine" "21" 1 0 0 0 NA 1
"17" "post-op:bupivacaine" "1" 0 1 0 1 0 2
"17" "post-op:bupivacaine" "2" 0 1 0 0 0 1
"17" "post-op:bupivacaine" "3" 0 1 1 0 0 2
"17" "post-op:bupivacaine" "4" 0 1 0 0 0 1
"17" "post-op:bupivacaine" "5" 0 0 0 1 1 1
"17" "post-op:bupivacaine" "6" 0 0 0 0 0 0
"17" "post-op:bupivacaine" "7" 0 0 1 1 0 2
"17" "post-op:bupivacaine" "9" 0 0 1 1 1 2
"17" "post-op:bupivacaine" "10" 0 0 0 1 0 1
"17" "post-op:bupivacaine" "11" 0 1 0 1 NA 2
"17" "post-op:bupivacaine" "12" 0 1 0 1 NA 2
"17" "post-op:bupivacaine" "13" 0 0 0 1 1 1
"17" "post-op:bupivacaine" "14" 0 0 0 0 0 0
"17" "post-op:bupivacaine" "16" 0 1 0 0 1 1
"17" "post-op:bupivacaine" "17" 0 0 0 1 0 1
"17" "post-op:bupivacaine" "18" 0 0 0 0 0 0
"17" "post-op:bupivacaine" "20" 0 0 0 0 NA 0
"17" "post-op:bupivacaine" "21" 0 0 0 0 0 0
"18" "post-op:bupivacaine" "1" 0 1 0 1 0 2
"18" "post-op:bupivacaine" "2" 0 0 0 0 0 0
"18" "post-op:bupivacaine" "3" 1 1 1 2 2 5
"18" "post-op:bupivacaine" "4" 1 1 1 1 0 4
"18" "post-op:bupivacaine" "5" 0 1 1 1 1 3
"18" "post-op:bupivacaine" "6" 0 0 0 0 0 0
"18" "post-op:bupivacaine" "7" 0 1 2 0 0 3
"18" "post-op:bupivacaine" "9" 0 1 1 0 0 2
"18" "post-op:bupivacaine" "10" 1 1 0 0 0 2
"18" "post-op:bupivacaine" "11" 0 0 1 0 0 1
"18" "post-op:bupivacaine" "12" 0 1 0 1 1 2
"18" "post-op:bupivacaine" "13" 1 1 1 1 NA 4
"18" "post-op:bupivacaine" "14" 0 1 1 1 0 3
"18" "post-op:bupivacaine" "16" 0 1 0 1 0 2
"18" "post-op:bupivacaine" "17" 0 1 0 1 0 2
"18" "post-op:bupivacaine" "18" 0 1 0 1 1 2
"18" "post-op:bupivacaine" "19" 0 0 0 0 0 0
"18" "post-op:bupivacaine" "20" 0 0 0 0 NA 0
"18" "post-op:bupivacaine" "21" 0 0 1 2 0 3
